# Supplementary material for: In situ enzymatic control of colloidal phoresis and catalysis through hydrolysis of ATP
Source: Nat Commun. 2024 Apr 29;15:3603. doi: 10.1038/s41467-024-47912-2 (PMC11059368; doi:10.1038/s41467-024-47912-2)
Supplement: Supplementary file 6 — Source data [file 41467_2024_47912_MOESM6_ESM.xlsx]

## Sheet: Fig. 1b
Zeta potential profile of CMB, only beads, and GNR in water at 25 °C
	Bead			Bead-GNR			GNR
Zeta Potential(mV)	Intensity(a.u.)		Zeta Potential(mV)	Intensity(a.u.)		Zeta Potential(mV)	Intensity(a.u.)
x-axis	y-axis		x-axis	y-axis		x-axis	y-axis
-457.205	0		-468.8	0		-458.555	0
-449.73	0		-461.279	0		-451	0
-442.255	0		-453.757	0		-443.444	0
-434.781	0		-446.236	0		-435.889	0
-427.306	0		-438.714	0		-428.334	0
-419.831	0		-431.193	0		-420.779	0
-412.356	0		-423.671	0		-413.224	0
-404.882	0		-416.15	0		-405.669	0
-397.407	0		-408.628	0		-398.113	0
-389.932	0		-401.107	0		-390.558	0
-382.457	0		-393.585	0		-383.003	0
-374.983	0		-386.064	0		-375.448	0
-367.508	0		-378.542	0		-367.893	0
-360.033	0		-371.021	0		-360.337	0
-352.558	0		-363.499	0		-352.782	0
-345.084	0		-355.978	0		-345.227	0
-337.609	0		-348.456	0		-337.672	0
-330.134	0		-340.935	0		-330.117	0
-322.659	0		-333.413	0		-322.562	0
-315.185	0		-325.891	0		-315.006	0
-307.71	0		-318.37	0		-307.451	0
-300.235	0		-310.848	0		-299.896	0
-292.76	0		-303.327	0		-292.341	0
-285.286	0		-295.805	0		-284.786	0
-277.811	0		-288.284	0		-277.23	0
-270.336	0		-280.762	0		-269.675	0
-262.861	0		-273.241	0		-262.12	0
-255.387	0		-265.719	0		-254.565	0
-247.912	0		-258.198	0		-247.01	0
-240.437	0		-250.676	0		-239.454	0
-232.962	0		-243.155	0		-231.899	0
-225.488	0		-235.633	0		-224.344	0
-218.013	0		-228.112	0		-216.789	0
-210.538	0		-220.59	0		-209.234	0
-203.063	0		-213.069	0		-201.679	0
-195.589	0		-205.547	0		-194.123	0
-188.114	0		-198.026	0		-186.568	0
-180.639	0		-190.504	0		-179.013	0
-173.164	0		-182.983	0		-171.458	0
-165.69	0		-175.461	0		-163.903	0
-158.215	0		-167.94	0		-156.347	0
-150.74	0		-160.418	0		-148.792	0
-143.265	0		-152.897	0		-141.237	0
-135.791	0		-145.375	0		-133.682	0
-128.316	0		-137.854	0		-126.127	0
-120.841	0		-130.332	0		-118.571	0
-113.366	0		-122.811	0		-111.016	0
-105.892	1.18699		-115.289	0		-103.461	0
-98.417	3.93503		-107.768	0		-95.9059	0
-90.9422	10.2997		-100.246	0		-88.3507	0
-83.4675	21.1667		-92.7245	0		-80.7955	0
-75.9927	17.8525		-85.203	0		-73.2404	0
-68.518	7.65157		-77.6815	0		-65.6852	0
-61.0433	2.80452		-70.16	0		-58.13	0
-53.5685	0.665643		-62.6384	0		-50.5748	0
-46.0938	0		-55.1169	0		-43.0196	0
-38.619	0		-47.5954	0		-35.4644	0
-31.1443	0		-40.0739	0		-27.9092	0
-23.6695	0		-32.5524	0		-20.3541	0
-16.1948	0		-25.0309	0		-12.7989	0
-8.72004	0		-17.5093	0		-5.24368	0
-1.24529	0		-9.98782	0		2.31151	0
6.22945	0		-2.46631	0		9.8667	0
13.7042	0		5.05521	0		17.4219	0
21.1789	0		12.5767	0		24.9771	0
28.6537	0		20.0982	0		32.5323	0
36.1284	0		27.6198	0		40.0874	0
43.6032	0		35.1413	0		47.6426	0.60497
51.0779	0		42.6628	0		55.1978	1.71398
58.5527	0		50.1843	0		62.753	3.43272
66.0274	0		57.7058	0.0734992		70.3082	6.20639
73.5022	0		65.2273	2.22843		77.8634	10.7483
80.9769	0		72.7489	7.96289		85.4186	17.5388
88.4517	0		80.2704	22.7769		92.9737	23.9619
95.9264	0		87.7919	20.8481		100.529	23.1506
103.401	0		95.3134	6.98617		108.084	16.1901
110.876	0		102.835	1.88581		115.639	9.7647
118.351	0		110.356	0		123.194	5.60083
125.825	0		117.878	0		130.75	3.06204
133.3	0		125.399	0		138.305	1.47865
140.775	0		132.921	0		145.86	0.448964
148.25	0		140.443	0		153.415	0
155.724	0		147.964	0		160.97	0
163.199	0		155.486	0		168.526	0
170.674	0		163.007	0		176.081	0
178.149	0		170.529	0		183.636	0
185.623	0		178.05	0		191.191	0
193.098	0		185.572	0		198.746	0
200.573	0		193.093	0		206.302	0
208.048	0		200.615	0		213.857	0
215.522	0		208.136	0		221.412	0
222.997	0		215.658	0		228.967	0
230.472	0		223.179	0		236.522	0
237.947	0		230.701	0		244.077	0
245.421	0		238.222	0		251.633	0
252.896	0		245.744	0		259.188	0
260.371	0		253.265	0		266.743	0
267.846	0		260.787	0		274.298	0
275.32	0		268.308	0		281.853	0
282.795	0		275.83	0		289.409	0
290.27	0		283.351	0		296.964	0
297.745	0		290.873	0		304.519	0
305.219	0		298.394	0		312.074	0
312.694	0		305.916	0		319.629	0
320.169	0		313.437	0		327.185	0
327.643	0		320.959	0		334.74	0
335.118	0		328.48	0		342.295	0
342.593	0		336.002	0		349.85	0
350.068	0		343.523	0		357.405	0
357.542	0		351.045	0		364.96	0
365.017	0		358.566	0		372.516	0
372.492	0		366.088	0		380.071	0
379.967	0		373.61	0		387.626	0
387.441	0		381.131	0		395.181	0
394.916	0		388.653	0		402.736	0
402.391	0		396.174	0		410.292	0
409.866	0		403.696	0		417.847	0
417.34	0		411.217	0		425.402	0
424.815	0		418.739	0		432.957	0
432.29	0		426.26	0		440.512	0
439.765	0		433.782	0		448.068	0
447.239	0		441.303	0		455.623	0
454.714	0		448.825	0		463.178	0

## Sheet: Fig. 1d
Zeta potential of CMB in the presence of adenosine-based nucleotides (1 mM)
	Zeta (mV)	±Error
AMP	47	8
ADP	40	5
ATP	9	4

## Sheet: Fig. 2c
Normalized fluorescence intensity profile due to CMB at the outlet from the bottom to the top of the channel in experiments
location across channel width	water	location across channel width	AMP	location across channel width	ADP	location across channel width	ATP
-0.5	1.14464	-0.5	1.26826	-0.5	1.24363	-0.5	1.24355
-0.49711	1.09655	-0.497126	1.22277	-0.497151	1.23523	-0.497126	1.24355
-0.49422	1.14464	-0.494253	1.28775	-0.494302	1.21843	-0.494253	1.21571
-0.491329	1.12541	-0.491379	1.20327	-0.491453	1.20163	-0.491379	1.28067
-0.488439	1.06769	-0.488506	1.14478	-0.488604	1.18482	-0.488506	1.20643
-0.485549	1.11579	-0.485632	1.09279	-0.485755	1.20163	-0.485632	1.24355
-0.482659	1.07731	-0.482759	1.12529	-0.482906	1.19323	-0.482759	1.20643
-0.479769	1.07731	-0.479885	1.09929	-0.480057	1.21843	-0.479885	1.05795
-0.476879	1.12541	-0.477011	1.11229	-0.477208	1.21843	-0.477011	1.10435
-0.473988	1.03884	-0.474138	1.13179	-0.474359	1.25203	-0.474138	1.04867
-0.471098	1.11579	-0.471264	1.16428	-0.47151	1.28564	-0.471264	1.04867
-0.468208	1.07731	-0.468391	1.20327	-0.468661	1.28564	-0.468391	1.10435
-0.465318	1.08693	-0.465517	1.16428	-0.465812	1.26883	-0.465517	1.04867
-0.462428	1.03884	-0.462644	1.13828	-0.462963	1.18482	-0.462644	0.974426
-0.459538	1.04846	-0.45977	1.10579	-0.460114	1.10922	-0.45977	1.02083
-0.456647	1.00036	-0.456897	1.0603	-0.457265	1.10082	-0.456897	0.983706
-0.453757	1.04846	-0.454023	1.0603	-0.454416	1.10922	-0.454023	1.03011
-0.450867	1.05807	-0.451149	1.0798	-0.451567	1.14282	-0.451149	0.992986
-0.447977	1.10617	-0.448276	1.0603	-0.448718	1.10082	-0.448276	1.00227
-0.445087	1.09655	-0.445402	0.995312	-0.445869	1.08401	-0.445402	1.00227
-0.442197	1.05807	-0.442529	0.982315	-0.44302	1.10922	-0.442529	1.00227
-0.439306	0.990743	-0.439655	0.988813	-0.440171	1.15122	-0.439655	1.00227
-0.436416	1.06769	-0.436782	0.988813	-0.437322	1.14282	-0.436782	0.992986
-0.433526	1.00036	-0.433908	1.02131	-0.434473	1.16802	-0.433908	1.03011
-0.430636	1.05807	-0.431034	0.969317	-0.431624	1.10922	-0.431034	1.00227
-0.427746	0.981124	-0.428161	0.975816	-0.428775	1.10922	-0.428161	0.965146
-0.424855	1.00036	-0.425287	1.0343	-0.425926	1.05881	-0.425287	0.965146
-0.421965	0.981124	-0.422414	1.14478	-0.423077	1.06721	-0.422414	0.965146
-0.419075	0.933029	-0.41954	1.0408	-0.420228	1.04201	-0.41954	0.909464
-0.416185	0.933029	-0.416667	1.09279	-0.417379	1.10082	-0.416667	0.918744
-0.413295	0.961886	-0.413793	1.08629	-0.41453	1.08401	-0.413793	0.881624
-0.410405	0.981124	-0.41092	1.13179	-0.411681	1.12602	-0.41092	0.890904
-0.407514	0.933029	-0.408046	1.0408	-0.408832	1.11762	-0.408046	0.900184
-0.404624	0.971505	-0.405172	1.0798	-0.405983	1.10082	-0.405172	0.965146
-0.401734	1.04846	-0.402299	1.0668	-0.403134	1.11762	-0.402299	0.881624
-0.398844	0.923411	-0.399425	1.02131	-0.400285	1.10082	-0.399425	0.918744
-0.395954	0.981124	-0.396552	1.08629	-0.397436	1.03361	-0.396552	0.918744
-0.393064	0.990743	-0.393678	1.09279	-0.394587	1.04201	-0.393678	0.946585
-0.390173	0.971505	-0.390805	1.08629	-0.391738	1.02521	-0.390805	0.974426
-0.387283	1.02922	-0.387931	1.11229	-0.388889	1.01681	-0.387931	0.937305
-0.384393	1.04846	-0.385057	1.09929	-0.38604	1.03361	-0.385057	0.965146
-0.381503	1.06769	-0.382184	1.11229	-0.383191	1.04201	-0.382184	0.965146
-0.378613	1.00998	-0.37931	1.0408	-0.380342	1.06721	-0.37931	0.928025
-0.375723	0.961886	-0.376437	1.02781	-0.377493	1.05881	-0.376437	0.900184
-0.372832	1.0196	-0.373563	1.02781	-0.374644	1.07561	-0.373563	0.965146
-0.369942	0.961886	-0.37069	1.0733	-0.371795	1.05881	-0.37069	0.965146
-0.367052	0.961886	-0.367816	1.0408	-0.368946	1.02521	-0.367816	0.946585
-0.364162	0.884935	-0.364943	1.0343	-0.366097	1.11762	-0.364943	0.918744
-0.361272	0.913792	-0.362069	1.02131	-0.363248	1.18482	-0.362069	0.955865
-0.358382	0.952267	-0.359195	1.00181	-0.360399	1.21843	-0.359195	0.965146
-0.355491	0.923411	-0.356322	0.995312	-0.35755	1.18482	-0.356322	0.909464
-0.352601	0.875316	-0.353448	0.969317	-0.354701	1.16802	-0.353448	0.909464
-0.349711	0.894554	-0.350575	0.969317	-0.351852	1.11762	-0.350575	0.872343
-0.346821	0.990743	-0.347701	0.982315	-0.349003	1.09241	-0.347701	0.890904
-0.343931	0.952267	-0.344828	0.995312	-0.346154	1.06721	-0.344828	0.890904
-0.34104	0.904173	-0.341954	1.01481	-0.343305	1.05881	-0.341954	0.863063
-0.33815	0.961886	-0.33908	1.01481	-0.340456	1.05041	-0.33908	0.890904
-0.33526	0.942648	-0.336207	1.01481	-0.337607	1.05881	-0.336207	0.890904
-0.33237	0.894554	-0.333333	1.0343	-0.334758	1.04201	-0.333333	0.863063
-0.32948	0.913792	-0.33046	0.982315	-0.331909	1	-0.33046	0.946585
-0.32659	0.827222	-0.327586	0.969317	-0.32906	1.01681	-0.327586	0.890904
-0.323699	0.856079	-0.324713	0.943322	-0.326211	0.941197	-0.324713	0.835222
-0.320809	0.894554	-0.321839	0.969317	-0.323362	0.957998	-0.321839	0.890904
-0.317919	0.894554	-0.318966	1.00181	-0.320513	0.966399	-0.318966	0.890904
-0.315029	0.884935	-0.316092	1.0733	-0.317664	0.966399	-0.316092	0.881624
-0.312139	0.990743	-0.313218	0.995312	-0.314815	0.991602	-0.313218	0.881624
-0.309249	0.971505	-0.310345	0.949821	-0.311966	0.983201	-0.310345	0.881624
-0.306358	0.894554	-0.307471	0.884834	-0.309117	1.01681	-0.307471	0.863063
-0.303468	0.875316	-0.304598	0.910829	-0.306268	1.01681	-0.304598	0.863063
-0.300578	0.913792	-0.301724	0.897831	-0.303419	1	-0.301724	0.918744
-0.297688	0.971505	-0.298851	0.865338	-0.30057	0.966399	-0.298851	0.983706
-0.294798	0.933029	-0.295977	0.90433	-0.297721	1	-0.295977	0.928025
-0.291908	0.904173	-0.293103	0.923826	-0.294872	0.957998	-0.293103	0.928025
-0.289017	0.904173	-0.29023	0.943322	-0.292023	1.0084	-0.29023	0.992986
-0.286127	0.971505	-0.287356	0.943322	-0.289174	1.01681	-0.287356	0.965146
-0.283237	0.875316	-0.284483	0.90433	-0.286325	0.966399	-0.284483	0.965146
-0.280347	0.894554	-0.281609	0.878335	-0.283476	0.957998	-0.281609	0.946585
-0.277457	0.904173	-0.278736	0.858839	-0.280627	0.915994	-0.278736	0.965146
-0.274566	0.884935	-0.275862	0.884834	-0.277778	0.949597	-0.275862	0.928025
-0.271676	0.84646	-0.272989	0.891332	-0.274929	0.915994	-0.272989	0.955865
-0.268786	0.875316	-0.270115	0.878335	-0.27208	0.915994	-0.270115	0.909464
-0.265896	0.904173	-0.267241	0.910829	-0.269231	0.915994	-0.267241	0.909464
-0.263006	0.884935	-0.264368	0.910829	-0.266382	0.949597	-0.264368	0.900184
-0.260116	0.913792	-0.261494	0.917327	-0.263533	0.9748	-0.261494	0.900184
-0.257225	0.884935	-0.258621	0.878335	-0.260684	0.957998	-0.258621	0.946585
-0.254335	0.865697	-0.255747	0.884834	-0.257835	0.949597	-0.255747	1.02083
-0.251445	0.904173	-0.252874	0.89455	-0.254986	0.957998	-0.252874	1.01155
-0.248555	0.817603	-0.25	0.883633	-0.252137	0.9748	-0.25	1.03939
-0.245665	0.865697	-0.247126	0.879993	-0.249288	0.941197	-0.247126	0.974426
-0.242775	0.807984	-0.244253	0.861797	-0.246439	0.890791	-0.244253	0.918744
-0.239884	0.884935	-0.241379	0.890911	-0.24359	0.924395	-0.241379	0.918744
-0.236994	0.798365	-0.238506	0.887272	-0.240741	0.907593	-0.238506	0.928025
-0.234104	0.779128	-0.235632	0.876354	-0.237892	0.907593	-0.235632	0.965146
-0.231214	0.856079	-0.232759	0.872715	-0.235043	0.915994	-0.232759	0.965146
-0.228324	0.827222	-0.229885	0.850879	-0.232194	0.907593	-0.229885	0.872343
-0.225434	0.807984	-0.227011	0.850879	-0.229345	0.907593	-0.227011	0.863063
-0.222543	0.875316	-0.224138	0.843644	-0.226496	0.924395	-0.224138	0.863063
-0.219653	0.865697	-0.221264	0.846418	-0.223647	0.966399	-0.221264	0.983706
-0.216763	0.913792	-0.218391	0.845377	-0.220798	0.896531	-0.218391	0.881624
-0.213873	0.894554	-0.215517	0.845377	-0.217949	0.879169	-0.215517	0.881624
-0.210983	0.836841	-0.212644	0.845377	-0.2151	0.874829	-0.212644	0.918744
-0.208092	0.865697	-0.20977	0.850579	-0.212251	0.879169	-0.20977	0.918744
-0.205202	0.904173	-0.206897	0.847111	-0.209402	0.88351	-0.206897	0.928025
-0.202312	0.904173	-0.204023	0.844337	-0.206553	0.857467	-0.204023	0.900184
-0.199422	0.875316	-0.201149	0.841563	-0.203704	0.844445	-0.201149	0.900184
-0.196532	0.856079	-0.198276	0.844337	-0.200855	0.831424	-0.198276	0.881624
-0.193642	0.875316	-0.195402	0.848152	-0.198006	0.848786	-0.195402	0.900184
-0.190751	0.856079	-0.192529	0.843644	-0.195157	0.844445	-0.192529	0.918744
-0.187861	0.884935	-0.189655	0.844337	-0.192308	0.831424	-0.189655	0.928025
-0.184971	0.904173	-0.186782	0.843644	-0.189459	0.831424	-0.186782	0.974426
-0.182081	0.875316	-0.183908	0.843644	-0.18661	0.822743	-0.183908	0.909464
-0.179191	0.913792	-0.181034	0.845724	-0.183761	0.831424	-0.181034	0.909464
-0.176301	0.933029	-0.178161	0.847111	-0.180912	0.822743	-0.178161	0.872343
-0.17341	0.913792	-0.175287	0.848498	-0.178063	0.835764	-0.175287	0.853783
-0.17052	0.84646	-0.172414	0.843644	-0.175214	0.861807	-0.172414	0.881624
-0.16763	0.913792	-0.16954	0.844337	-0.172365	0.822806	-0.16954	0.825942
-0.16474	0.913792	-0.166667	0.847111	-0.169516	0.837544	-0.166667	0.835222
-0.16185	0.875316	-0.163793	0.850579	-0.166667	0.840819	-0.163793	0.863063
-0.15896	0.836841	-0.16092	0.849539	-0.163818	0.855557	-0.16092	0.816662
-0.156069	0.827222	-0.158046	0.846764	-0.160969	0.855557	-0.158046	0.816662
-0.153179	0.865697	-0.155172	0.844684	-0.15812	0.860469	-0.155172	0.798101
-0.150289	0.913792	-0.152299	0.845031	-0.155271	0.858832	-0.152299	0.853783
-0.147399	0.884935	-0.149425	0.846764	-0.152422	0.857194	-0.149425	0.835222
-0.144509	0.913792	-0.146552	0.846764	-0.149573	0.860469	-0.146552	0.872343
-0.141618	0.923411	-0.143678	0.850926	-0.146724	0.858832	-0.143678	0.835222
-0.138728	0.952267	-0.140805	0.849885	-0.143875	0.862107	-0.140805	0.853783
-0.135838	0.884935	-0.137931	0.848152	-0.141026	0.858832	-0.137931	0.844503
-0.132948	0.894554	-0.135057	0.846071	-0.138177	0.858832	-0.135057	0.844503
-0.130058	0.904173	-0.132184	0.846071	-0.135328	0.860469	-0.132184	0.909464
-0.127168	0.913792	-0.12931	0.842256	-0.132479	0.850644	-0.12931	0.853783
-0.124277	0.952267	-0.126437	0.844337	-0.12963	0.857194	-0.126437	0.853783
-0.121387	0.913792	-0.123563	0.846071	-0.126781	0.847369	-0.123563	0.770261
-0.118497	0.933029	-0.12069	0.847805	-0.123932	0.844094	-0.12069	0.798101
-0.115607	0.923411	-0.117816	0.846071	-0.121083	0.840819	-0.117816	0.825942
-0.112717	0.836841	-0.114943	0.847805	-0.118234	0.849006	-0.114943	0.825942
-0.109827	0.856079	-0.112069	0.849192	-0.115385	0.840819	-0.112069	0.825942
-0.106936	0.923411	-0.109195	0.847805	-0.112536	0.832631	-0.109195	0.798101
-0.104046	0.942648	-0.106322	0.850579	-0.109687	0.817893	-0.106322	0.798101
-0.101156	0.904173	-0.103448	0.848498	-0.106838	0.811343	-0.103448	0.863063
-0.0982659	0.923411	-0.100575	0.848152	-0.103989	0.808068	-0.100575	0.890904
-0.0953757	0.990743	-0.0977011	0.85266	-0.10114	0.81953	-0.0977011	0.853783
-0.0924855	0.971505	-0.0948276	0.8537	-0.0982906	0.811343	-0.0948276	0.807382
-0.0895954	0.933029	-0.091954	0.850579	-0.0954416	0.804792	-0.091954	0.73314
-0.0867052	0.904173	-0.0890805	0.849539	-0.0925926	0.79988	-0.0890805	0.7517
-0.083815	0.933029	-0.0862069	0.845377	-0.0897436	0.804792	-0.0862069	0.788821
-0.0809249	0.904173	-0.0833333	0.84295	-0.0868946	0.800788	-0.0833333	0.788821
-0.0780347	0.913792	-0.0804598	0.840176	-0.0840456	0.792107	-0.0804598	0.76098
-0.0751445	0.952267	-0.0775862	0.837402	-0.0811966	0.792107	-0.0775862	0.74242
-0.0722543	0.952267	-0.0747126	0.834627	-0.0783476	0.774745	-0.0747126	0.723859
-0.0693642	0.913792	-0.0718391	0.834627	-0.0754986	0.766064	-0.0718391	0.74242
-0.066474	0.971505	-0.0689655	0.831506	-0.0726496	0.748702	-0.0689655	0.7517
-0.0635838	0.971505	-0.066092	0.834281	-0.0698006	0.748702	-0.066092	0.73314
-0.0606936	1.00036	-0.0632184	0.830813	-0.0669516	0.740021	-0.0632184	0.74242
-0.0578035	0.981124	-0.0603448	0.830813	-0.0641026	0.740021	-0.0603448	0.686738
-0.0549133	1.00036	-0.0574713	0.830813	-0.0612536	0.727	-0.0574713	0.658898
-0.0520231	1.00998	-0.0545977	0.830813	-0.0584046	0.727	-0.0545977	0.696019
-0.0491329	1.00036	-0.0517241	0.828385	-0.0555556	0.73134	-0.0517241	0.686738
-0.0462428	1.0196	-0.0488506	0.828385	-0.0527066	0.753043	-0.0488506	0.649617
-0.0433526	0.981124	-0.045977	0.829426	-0.0498575	0.757383	-0.045977	0.677458
-0.0404624	0.961886	-0.0431034	0.828732	-0.0470085	0.770405	-0.0431034	0.631057
-0.0375723	1.00998	-0.0402299	0.834974	-0.0441595	0.796448	-0.0402299	0.621777
-0.0346821	0.952267	-0.0373563	0.833934	-0.0413105	0.779926	-0.0373563	0.603216
-0.0317919	0.933029	-0.0344828	0.830466	-0.0384615	0.766064	-0.0344828	0.538254
-0.0289017	0.981124	-0.0316092	0.830119	-0.0356125	0.748702	-0.0316092	0.556815
-0.0260116	0.952267	-0.0287356	0.83324	-0.0327635	0.740021	-0.0287356	0.538254
-0.0231214	0.884935	-0.0258621	0.834281	-0.0299145	0.757383	-0.0258621	0.528974
-0.0202312	0.779128	-0.0229885	0.828732	-0.0270655	0.740021	-0.0229885	0.482573
-0.017341	0.644464	-0.0201149	0.828732	-0.0242165	0.748702	-0.0201149	0.445452
-0.0144509	0.490562	-0.0172414	0.820908	-0.0213675	0.748702	-0.0172414	0.426891
-0.0115607	0.375136	-0.0143678	0.825	-0.0185185	0.748702	-0.0143678	0.38977
-0.00867052	0.240471	-0.0114943	0.815	-0.0156695	0.740021	-0.0114943	0.38049
-0.00578035	0.182758	-0.00862069	0.805	-0.0128205	0.740021	-0.00862069	0.38977
-0.00289017	0.192377	-0.00574713	0.795	-0.00997151	0.753043	-0.00574713	0.324809
0	0.125045	-0.00287356	0.8	-0.00712251	0.761724	-0.00287356	0.315528
0.00289017	0.115426	0	0.801	-0.0042735	0.757383	0	0.306248
0.00578035	0.0961886	0.00287356	0.796	-0.0014245	0.748702	0.00287356	0.269127
0.00867052	0.105807	0.00574713	0.788	0.0014245	0.727	0.00574713	0.250567
0.0115607	0.0961886	0.00862069	0.791	0.0042735	0.740021	0.00862069	0.241286
0.0144509	0.0961886	0.0114943	0.787	0.00712251	0.727	0.0114943	0.232006
0.017341	0.0577132	0.0143678	0.776	0.00997151	0.73134	0.0143678	0.213446
0.0202312	0.0769509	0.0172414	0.768	0.0128205	0.73134	0.0172414	0.167044
0.0231214	0.0577132	0.0201149	0.769	0.0156695	0.740021	0.0201149	0.167044
0.0260116	0.105807	0.0229885	0.758	0.0185185	0.735681	0.0229885	0.148484
0.0289017	0.0577132	0.0258621	0.759	0.0213675	0.735681	0.0258621	0.129923
0.0317919	0.067332	0.0287356	0.746	0.0242165	0.722659	0.0287356	0.148484
0.0346821	0.0769509	0.0316092	0.707	0.0270655	0.727	0.0316092	0.139204
0.0375723	0.0769509	0.0344828	0.726	0.0299145	0.727	0.0344828	0.0835222
0.0404624	0.0577132	0.0373563	0.71	0.0327635	0.722659	0.0373563	0.102083
0.0433526	0.067332	0.0402299	0.69	0.0356125	0.69	0.0402299	0.074242
0.0462428	0.067332	0.0431034	0.68	0.0384615	0.675	0.0431034	0.0835222
0.0491329	0.0480943	0.045977	0.67	0.0413105	0.657	0.045977	0.0835222
0.0520231	0.0384754	0.0488506	0.66	0.0441595	0.635	0.0488506	0.074242
0.0549133	0.067332	0.0517241	0.65	0.0470085	0.624	0.0517241	0.0835222
0.0578035	0.0480943	0.0545977	0.641	0.0498575	0.613	0.0545977	0.0649617
0.0606936	0.0769509	0.0574713	0.612	0.0527066	0.568	0.0574713	0.074242
0.0635838	0.067332	0.0603448	0.582	0.0555556	0.501107	0.0603448	0.0928025
0.066474	0.0577132	0.0632184	0.540402	0.0584046	0.478571	0.0632184	0.102083
0.0693642	0.0384754	0.066092	0.501409	0.0612536	0.417857	0.066092	0.0556815
0.0722543	0.0865697	0.0689655	0.455918	0.0641026	0.353571	0.0689655	0.0649617
0.0751445	0.0577132	0.0718391	0.429923	0.0669516	0.342857	0.0718391	0.0928025
0.0780347	0.0769509	0.0747126	0.403928	0.0698006	0.321429	0.0747126	0.0649617
0.0809249	0.0480943	0.0775862	0.390931	0.0726496	0.225	0.0775862	0.074242
0.083815	0.067332	0.0804598	0.332442	0.0754986	0.182143	0.0804598	0.074242
0.0867052	0.0384754	0.0833333	0.299949	0.0783476	0.160714	0.0833333	0.0649617
0.0895954	0.0577132	0.0862069	0.273954	0.0811966	0.0964286	0.0862069	0.0556815
0.0924855	0.0480943	0.0890805	0.254458	0.0840456	0.0857143	0.0890805	0.0464012
0.0953757	0.0288566	0.091954	0.221964	0.0868946	0.0642857	0.091954	0.0649617
0.0982659	0.067332	0.0948276	0.189471	0.0897436	0.0535714	0.0948276	0.0464012
0.101156	0.067332	0.0977011	0.163476	0.0925926	0.0535714	0.0977011	0.074242
0.104046	0.0192377	0.100575	0.150478	0.0954416	0.0321429	0.100575	0.0649617
0.106936	0.0769509	0.103448	0.130982	0.0982906	0.0428571	0.103448	0.0649617
0.109827	0.0384754	0.106322	0.124483	0.10114	0.0428571	0.106322	0.0464012
0.112717	0.0577132	0.109195	0.117985	0.103989	0.0428571	0.109195	0.0649617
0.115607	0.0288566	0.112069	0.0984885	0.106838	0.0321429	0.112069	0.0556815
0.118497	0.0192377	0.114943	0.111486	0.109687	0.0321429	0.114943	0.0464012
0.121387	0.0480943	0.117816	0.085491	0.112536	0.0428571	0.117816	0.0649617
0.124277	0.0288566	0.12069	0.0724936	0.115385	0.0321429	0.12069	0.0464012
0.127168	0.067332	0.123563	0.0724936	0.118234	0.0321429	0.123563	0.074242
0.130058	0.0384754	0.126437	0.0724936	0.121083	0.0428571	0.126437	0.0649617
0.132948	0.0288566	0.12931	0.0789923	0.123932	0.0428571	0.12931	0.0464012
0.135838	0.0384754	0.132184	0.0724936	0.126781	0.0214286	0.132184	0.074242
0.138728	0.0577132	0.135057	0.0659949	0.12963	0.0214286	0.135057	0.0649617
0.141618	0.0384754	0.137931	0.0659949	0.132479	0.0214286	0.137931	0.0556815
0.144509	0.0192377	0.140805	0.0789923	0.135328	0.0321429	0.140805	0.0649617
0.147399	0.0384754	0.143678	0.0594962	0.138177	0.0428571	0.143678	0.0649617
0.150289	0.0577132	0.146552	0.0919898	0.141026	0.0428571	0.146552	0.0464012
0.153179	0.0288566	0.149425	0.085491	0.143875	0.0321429	0.149425	0.0835222
0.156069	0.0577132	0.152299	0.0659949	0.146724	0.0321429	0.152299	0.0556815
0.15896	0.0480943	0.155172	0.0659949	0.149573	0.0214286	0.155172	0.0649617
0.16185	0.067332	0.158046	0.0659949	0.152422	0.0321429	0.158046	0.0464012
0.16474	0.0577132	0.16092	0.085491	0.155271	0.0107143	0.16092	0.074242
0.16763	0.0288566	0.163793	0.0724936	0.15812	0.0214286	0.163793	0.0464012
0.17052	0.0577132	0.166667	0.0659949	0.160969	0.0214286	0.166667	0.0464012
0.17341	0.067332	0.16954	0.0659949	0.163818	0.0321429	0.16954	0.0649617
0.176301	0.0192377	0.172414	0.0529974	0.166667	0.0214286	0.172414	0.0556815
0.179191	0.0480943	0.175287	0.0724936	0.169516	0.0428571	0.175287	0.0649617
0.182081	0.0288566	0.178161	0.0724936	0.172365	0.0107143	0.178161	0.0464012
0.184971	0.0288566	0.181034	0.0659949	0.175214	0.0428571	0.181034	0.0649617
0.187861	0.00961886	0.183908	0.0724936	0.178063	0.0214286	0.183908	0.0464012
0.190751	0.0384754	0.186782	0.0789923	0.180912	0.0214286	0.186782	0.037121
0.193642	0.0288566	0.189655	0.0594962	0.183761	0.0214286	0.189655	0.0464012
0.196532	0.0288566	0.192529	0.0724936	0.18661	0.0321429	0.192529	0.0649617
0.199422	0.0384754	0.195402	0.0724936	0.189459	0.0321429	0.195402	0.074242
0.202312	0.0192377	0.198276	0.0724936	0.192308	0.0321429	0.198276	0.074242
0.205202	0.0480943	0.201149	0.0659949	0.195157	0.0321429	0.201149	0.0556815
0.208092	0.0384754	0.204023	0.0594962	0.198006	0.0321429	0.204023	0.0556815
0.210983	0.0384754	0.206897	0.0594962	0.200855	0.0214286	0.206897	0.0464012
0.213873	0.0577132	0.20977	0.0724936	0.203704	0.0214286	0.20977	0.0835222
0.216763	0.0384754	0.212644	0.0594962	0.206553	0.0214286	0.212644	0.0464012
0.219653	0.0384754	0.215517	0.0789923	0.209402	0.0214286	0.215517	0.0464012
0.222543	0.0192377	0.218391	0.0529974	0.212251	0.0321429	0.218391	0.0278407
0.225434	0.0192377	0.221264	0.0659949	0.2151	0.0321429	0.221264	0.074242
0.228324	0.0577132	0.224138	0.0594962	0.217949	0.0321429	0.224138	0.0464012
0.231214	0.0384754	0.227011	0.0789923	0.220798	0.0214286	0.227011	0.0556815
0.234104	0.0480943	0.229885	0.0594962	0.223647	0.0214286	0.229885	0.0649617
0.236994	0.067332	0.232759	0.0724936	0.226496	0.0214286	0.232759	0.0928025
0.239884	0.0384754	0.235632	0.0659949	0.229345	0.0214286	0.235632	0.074242
0.242775	0.0480943	0.238506	0.085491	0.232194	0.0214286	0.238506	0.074242
0.245665	0.0480943	0.241379	0.0594962	0.235043	0.0107143	0.241379	0.074242
0.248555	0	0.244253	0.0594962	0.237892	0.0214286	0.244253	0.037121
0.251445	0.0384754	0.247126	0.0724936	0.240741	0.0321429	0.247126	0.0649617
0.254335	0.0577132	0.25	0.0464987	0.24359	0.0214286	0.25	0.0556815
0.257225	0.0480943	0.252874	0.0594962	0.246439	0.0321429	0.252874	0.0649617
0.260116	0.0288566	0.255747	0.085491	0.249288	0.0321429	0.255747	0.0464012
0.263006	0.0288566	0.258621	0.0724936	0.252137	0.0214286	0.258621	0.0464012
0.265896	0.0384754	0.261494	0.0594962	0.254986	0.0321429	0.261494	0.0556815
0.268786	0.0288566	0.264368	0.0659949	0.257835	0.0214286	0.264368	0.0464012
0.271676	0.0577132	0.267241	0.0659949	0.260684	0.0214286	0.267241	0.0464012
0.274566	0.0577132	0.270115	0.0659949	0.263533	0.0321429	0.270115	0.0278407
0.277457	0.0577132	0.272989	0.0659949	0.266382	0.0214286	0.272989	0.0464012
0.280347	0.0384754	0.275862	0.0659949	0.269231	0.0214286	0.275862	0.0649617
0.283237	0.0480943	0.278736	0.0464987	0.27208	0.0321429	0.278736	0.0649617
0.286127	0.0480943	0.281609	0.0464987	0.274929	0.0107143	0.281609	0.0556815
0.289017	0.0192377	0.284483	0.0724936	0.277778	0.0214286	0.284483	0.037121
0.291908	0.0288566	0.287356	0.0659949	0.280627	0.0214286	0.287356	0.037121
0.294798	0.0384754	0.29023	0.0594962	0.283476	0.0214286	0.29023	0.0464012
0.297688	0.0480943	0.293103	0.0659949	0.286325	0.0321429	0.293103	0.0464012
0.300578	0.0288566	0.295977	0.0594962	0.289174	0.0321429	0.295977	0.037121
0.303468	0.0192377	0.298851	0.0594962	0.292023	0.0107143	0.298851	0.0556815
0.306358	0.0480943	0.301724	0.0659949	0.294872	0.0107143	0.301724	0.0278407
0.309249	0.00961886	0.304598	0.0724936	0.297721	0.0214286	0.304598	0.0464012
0.312139	0.067332	0.307471	0.0724936	0.30057	0.0214286	0.307471	0.037121
0.315029	0.0288566	0.310345	0.0724936	0.303419	0.0214286	0.310345	0.0185605
0.317919	0.0769509	0.313218	0.0659949	0.306268	0.0214286	0.313218	0.0556815
0.320809	0.0384754	0.316092	0.0724936	0.309117	0.0214286	0.316092	0.0556815
0.323699	0.00961886	0.318966	0.0724936	0.311966	0.0214286	0.318966	0.0464012
0.32659	0.0384754	0.321839	0.0919898	0.314815	0.0107143	0.321839	0.0185605
0.32948	0.0192377	0.324713	0.0594962	0.317664	0.0428571	0.324713	0.0464012
0.33237	0.0384754	0.327586	0.0789923	0.320513	0.0214286	0.327586	0.0185605
0.33526	0.0384754	0.33046	0.0594962	0.323362	0.0214286	0.33046	0.0556815
0.33815	0.0384754	0.333333	0.0594962	0.326211	0.0214286	0.333333	0.0278407
0.34104	0	0.336207	0.0594962	0.32906	0.0107143	0.336207	0.0464012
0.343931	0.00961886	0.33908	0.0724936	0.331909	0.0214286	0.33908	0.0464012
0.346821	0.0192377	0.341954	0.0529974	0.334758	0.0214286	0.341954	0.0278407
0.349711	0.0288566	0.344828	0.0529974	0.337607	0.0214286	0.344828	0.0278407
0.352601	0.0577132	0.347701	0.04	0.340456	0.0321429	0.347701	0.0185605
0.355491	0.0288566	0.350575	0.0724936	0.343305	0.0214286	0.350575	0.037121
0.358382	0.0288566	0.353448	0.0724936	0.346154	0	0.353448	0.0185605
0.361272	0.0384754	0.356322	0.0529974	0.349003	0.0321429	0.356322	0.0185605
0.364162	0.0288566	0.359195	0.0789923	0.351852	0.0214286	0.359195	0.0185605
0.367052	0.0480943	0.362069	0.0789923	0.354701	0.0214286	0.362069	0.0278407
0.369942	0.0192377	0.364943	0.0594962	0.35755	0.0214286	0.364943	0.0278407
0.372832	0.0288566	0.367816	0.0594962	0.360399	0.0321429	0.367816	0.0185605
0.375723	0.0192377	0.37069	0.0789923	0.363248	0.0107143	0.37069	0.0185605
0.378613	0.0288566	0.373563	0.0529974	0.366097	0.0107143	0.373563	0.037121
0.381503	0.0480943	0.376437	0.0789923	0.368946	0.0214286	0.376437	0.0278407
0.384393	0.0192377	0.37931	0.0594962	0.371795	0.0214286	0.37931	0.0278407
0.387283	0.0192377	0.382184	0.0659949	0.374644	0.0214286	0.382184	0.0185605
0.390173	0.0192377	0.385057	0.0724936	0.377493	0.0214286	0.385057	0.0556815
0.393064	0.0192377	0.387931	0.0724936	0.380342	0.0214286	0.387931	0
0.395954	0.0480943	0.390805	0.0724936	0.383191	0.0321429	0.390805	0.0278407
0.398844	0.0480943	0.393678	0.0724936	0.38604	0.0321429	0.393678	0.0278407
0.401734	0.0192377	0.396552	0.0724936	0.388889	0.0214286	0.396552	0.0278407
0.404624	0.0192377	0.399425	0.0789923	0.391738	0.0214286	0.399425	0.037121
0.407514	0.0384754	0.402299	0.085491	0.394587	0.0321429	0.402299	0.0556815
0.410405	0.0384754	0.405172	0.0789923	0.397436	0.0321429	0.405172	0.0464012
0.413295	0.00961886	0.408046	0.0789923	0.400285	0.0107143	0.408046	0.037121
0.416185	0.0192377	0.41092	0.0789923	0.403134	0.0214286	0.41092	0.0464012
0.419075	0.0480943	0.413793	0.0724936	0.405983	0.0321429	0.413793	0.0464012
0.421965	0.00961886	0.416667	0.0724936	0.408832	0.0214286	0.416667	0.0464012
0.424855	0.00961886	0.41954	0.0919898	0.411681	0.0214286	0.41954	0.037121
0.427746	0.0288566	0.422414	0.0789923	0.41453	0.0321429	0.422414	0.037121
0.430636	0.00961886	0.425287	0.0789923	0.417379	0.0107143	0.425287	0.00928025
0.433526	0.0288566	0.428161	0.0984885	0.420228	0.0107143	0.428161	0.0278407
0.436416	0	0.431034	0.085491	0.423077	0.0321429	0.431034	0.0556815
0.439306	0.0384754	0.433908	0.0789923	0.425926	0.0321429	0.433908	0.0556815
0.442197	0.0384754	0.436782	0.085491	0.428775	0.0214286	0.436782	0.0185605
0.445087	0.00961886	0.439655	0.085491	0.431624	0.0321429	0.439655	0.037121
0.447977	0.0288566	0.442529	0.085491	0.434473	0.0321429	0.442529	0.0464012
0.450867	0.00961886	0.445402	0.0789923	0.437322	0.0214286	0.445402	0.037121
0.453757	0.0288566	0.448276	0.0724936	0.440171	0.0107143	0.448276	0.037121
0.456647	0.0480943	0.451149	0.0724936	0.44302	0.0107143	0.451149	0.037121
0.459538	0.0384754	0.454023	0.0919898	0.445869	0.0321429	0.454023	0.037121
0.462428	0.0288566	0.456897	0.0724936	0.448718	0.0107143	0.456897	0.037121
0.465318	0.0192377	0.45977	0.0919898	0.451567	0.0321429	0.45977	0.037121
0.468208	0.0384754	0.462644	0.085491	0.454416	0.0321429	0.462644	0.037121
0.471098	0.0288566	0.465517	0.085491	0.457265	0.0321429	0.465517	0.037121
0.473988	0.0384754	0.468391	0.085491	0.460114	0.0321429	0.468391	0.037121
0.476879	0.0288566	0.471264	0.0984885	0.462963	0.0214286	0.471264	0.037121
0.479769	0.0192377	0.474138	0.117985	0.465812	0.0321429	0.474138	0.037121
0.482659	0.0384754	0.477011	0.130982	0.468661	0.0535714	0.477011	0.0278407
0.485549	0.0288566	0.479885	0.130982	0.47151	0.0642857	0.479885	0.0835222
0.488439	0.0577132	0.482759	0.0919898	0.474359	0.0642857	0.482759	0.0835222
0.491329	0.0480943	0.485632	0.0724936	0.477208	0.0321429	0.485632	0.0835222
0.49422	0.0480943	0.488506	0.0919898	0.480057	0.0321429	0.488506	0.0928025
0.49711	0.0480943	0.491379	0.085491	0.482906	0.0321429	0.491379	0.0835222
0.5	0.0480943	0.494253	0.085491	0.485755	0.0321429	0.494253	0.0485704
		0.497126	0.085491	0.488604	0.0321429	0.497126	0.048546
		0.5	0.0984885	0.491453	0.0321429	0.5	0.0463452
				0.494302	0.0535714
				0.497151	0.0642857
				0.5	0.0642857

## Sheet: Fig. 2d
Normalized fluorescence intensity profile due to CMB at the outlet from the bottom to the top of the channel in simulations
y/w	nucleotide conc.	y/w	particle conc. AMP	y/w	particle conc. ADP	y/w	particle conc. ATP	y/w	particle conc. Water
-0.4975	0.0297805	-0.4975	0.0741413	-0.4975	0.155364	-0.4975	0.750039	-0.4975	1
-0.4925	0.0298558	-0.4925	0.0747485	-0.4925	0.156454	-0.4925	0.751588	-0.4925	1
-0.4875	0.0300065	-0.4875	0.0757145	-0.4875	0.158242	-0.4875	0.754509	-0.4875	1
-0.4825	0.0302328	-0.4825	0.0770314	-0.4825	0.160706	-0.4825	0.758717	-0.4825	1
-0.4775	0.0305347	-0.4775	0.0787072	-0.4775	0.163856	-0.4775	0.76412	-0.4775	1
-0.4725	0.0309126	-0.4725	0.0807557	-0.4725	0.167709	-0.4725	0.770606	-0.4725	1
-0.4675	0.0313668	-0.4675	0.0831944	-0.4675	0.172292	-0.4675	0.778046	-0.4675	1
-0.4625	0.0318977	-0.4625	0.0860445	-0.4625	0.177633	-0.4625	0.786298	-0.4625	1
-0.4575	0.0325057	-0.4575	0.0893304	-0.4575	0.183766	-0.4575	0.795209	-0.4575	1
-0.4525	0.0331914	-0.4525	0.0930804	-0.4525	0.190728	-0.4525	0.804625	-0.4525	1
-0.4475	0.0339552	-0.4475	0.097326	-0.4475	0.198558	-0.4475	0.81439	-0.4475	1
-0.4425	0.0347978	-0.4425	0.102102	-0.4425	0.207296	-0.4425	0.824353	-0.4425	1
-0.4375	0.0357199	-0.4375	0.107447	-0.4375	0.216983	-0.4375	0.834372	-0.4375	1
-0.4325	0.0367223	-0.4325	0.113403	-0.4325	0.22766	-0.4325	0.844317	-0.4325	1
-0.4275	0.0378056	-0.4275	0.120015	-0.4275	0.239364	-0.4275	0.854075	-0.4275	1
-0.4225	0.0389708	-0.4225	0.127329	-0.4225	0.252129	-0.4225	0.863546	-0.4225	1
-0.4175	0.0402187	-0.4175	0.135396	-0.4175	0.265981	-0.4175	0.872653	-0.4175	1
-0.4125	0.0415503	-0.4125	0.144266	-0.4125	0.280941	-0.4125	0.881333	-0.4125	1
-0.4075	0.0429664	-0.4075	0.15399	-0.4075	0.297015	-0.4075	0.889541	-0.4075	1
-0.4025	0.0444682	-0.4025	0.16462	-0.4025	0.314197	-0.4025	0.897251	-0.4025	1
-0.3975	0.0460566	-0.3975	0.176202	-0.3975	0.332466	-0.3975	0.904449	-0.3975	1
-0.3925	0.0477328	-0.3925	0.188781	-0.3925	0.351782	-0.3925	0.911133	-0.3925	1
-0.3875	0.0494978	-0.3875	0.202395	-0.3875	0.372086	-0.3875	0.917313	-0.3875	1
-0.3825	0.0513527	-0.3825	0.217075	-0.3825	0.393299	-0.3825	0.923006	-0.3825	1
-0.3775	0.0532989	-0.3775	0.232838	-0.3775	0.415319	-0.3775	0.928236	-0.3775	1
-0.3725	0.0553373	-0.3725	0.249692	-0.3725	0.438025	-0.3725	0.93303	-0.3725	1
-0.3675	0.0574693	-0.3675	0.267628	-0.3675	0.461278	-0.3675	0.937419	-0.3675	1
-0.3625	0.059696	-0.3625	0.286619	-0.3625	0.484921	-0.3625	0.941436	-0.3625	1
-0.3575	0.0620186	-0.3575	0.306619	-0.3575	0.508785	-0.3575	0.945112	-0.3575	1
-0.3525	0.0644384	-0.3525	0.327564	-0.3525	0.532694	-0.3525	0.94848	-0.3525	1
-0.3475	0.0669566	-0.3475	0.349365	-0.3475	0.556468	-0.3475	0.95157	-0.3475	1
-0.3425	0.0695745	-0.3425	0.371917	-0.3425	0.579929	-0.3425	0.954412	-0.3425	1
-0.3375	0.0722932	-0.3375	0.395091	-0.3375	0.602908	-0.3375	0.957031	-0.3375	1
-0.3325	0.0751139	-0.3325	0.418744	-0.3325	0.625247	-0.3325	0.959455	-0.3325	1
-0.3275	0.0780379	-0.3275	0.442718	-0.3275	0.646808	-0.3275	0.961705	-0.3275	1
-0.3225	0.0810663	-0.3225	0.466846	-0.3225	0.667471	-0.3225	0.963803	-0.3225	1
-0.3175	0.0842002	-0.3175	0.490953	-0.3175	0.687144	-0.3175	0.965768	-0.3175	1
-0.3125	0.0874409	-0.3125	0.514865	-0.3125	0.705758	-0.3125	0.967617	-0.3125	1
-0.3075	0.0907894	-0.3075	0.538413	-0.3075	0.723268	-0.3075	0.969365	-0.3075	1
-0.3025	0.0942466	-0.3025	0.561438	-0.3025	0.739658	-0.3025	0.971027	-0.3025	1
-0.2975	0.0978137	-0.2975	0.583792	-0.2975	0.75493	-0.2975	0.972614	-0.2975	1
-0.2925	0.101492	-0.2925	0.605349	-0.2925	0.769112	-0.2925	0.974137	-0.2925	1
-0.2875	0.105281	-0.2875	0.626004	-0.2875	0.782244	-0.2875	0.975607	-0.2875	1
-0.2825	0.109184	-0.2825	0.645674	-0.2825	0.794384	-0.2825	0.977031	-0.2825	1
-0.2775	0.113199	-0.2775	0.6643	-0.2775	0.805598	-0.2775	0.978418	-0.2775	1
-0.2725	0.117329	-0.2725	0.68185	-0.2725	0.815963	-0.2725	0.979774	-0.2725	1
-0.2675	0.121574	-0.2675	0.698313	-0.2675	0.825556	-0.2675	0.981105	-0.2675	1
-0.2625	0.125934	-0.2625	0.713701	-0.2625	0.834459	-0.2625	0.982418	-0.2625	1
-0.2575	0.13041	-0.2575	0.728046	-0.2575	0.84275	-0.2575	0.983716	-0.2575	1
-0.2525	0.135002	-0.2525	0.741393	-0.2525	0.850507	-0.2525	0.985006	-0.2525	1
-0.2475	0.139711	-0.2475	0.753804	-0.2475	0.857804	-0.2475	0.986289	-0.2475	1
-0.2425	0.144538	-0.2425	0.765349	-0.2425	0.864709	-0.2425	0.987571	-0.2425	1
-0.2375	0.149481	-0.2375	0.776104	-0.2375	0.871285	-0.2375	0.988855	-0.2375	1
-0.2325	0.154542	-0.2325	0.78615	-0.2325	0.87759	-0.2325	0.990143	-0.2325	1
-0.2275	0.15972	-0.2275	0.795569	-0.2275	0.883675	-0.2275	0.991439	-0.2275	1
-0.2225	0.165016	-0.2225	0.804442	-0.2225	0.889587	-0.2225	0.992746	-0.2225	1
-0.2175	0.170428	-0.2175	0.812848	-0.2175	0.895368	-0.2175	0.994065	-0.2175	1
-0.2125	0.175957	-0.2125	0.820861	-0.2125	0.901052	-0.2125	0.995401	-0.2125	1
-0.2075	0.181603	-0.2075	0.828551	-0.2075	0.906672	-0.2075	0.996754	-0.2075	1
-0.2025	0.187365	-0.2025	0.835982	-0.2025	0.912257	-0.2025	0.998127	-0.2025	1
-0.1975	0.193241	-0.1975	0.843213	-0.1975	0.917831	-0.1975	0.999524	-0.1975	1
-0.1925	0.199233	-0.1925	0.850297	-0.1925	0.923415	-0.1925	1.00095	-0.1925	1
-0.1875	0.205337	-0.1875	0.85728	-0.1875	0.929028	-0.1875	1.00239	-0.1875	1
-0.1825	0.211555	-0.1825	0.864205	-0.1825	0.934689	-0.1825	1.00387	-0.1825	1
-0.1775	0.217884	-0.1775	0.871109	-0.1775	0.940412	-0.1775	1.00538	-0.1775	1
-0.1725	0.224323	-0.1725	0.878025	-0.1725	0.946211	-0.1725	1.00693	-0.1725	1
-0.1675	0.230871	-0.1675	0.884981	-0.1675	0.9521	-0.1675	1.00851	-0.1675	1
-0.1625	0.237527	-0.1625	0.892004	-0.1625	0.95809	-0.1625	1.01014	-0.1625	1
-0.1575	0.244288	-0.1575	0.899116	-0.1575	0.964194	-0.1575	1.01181	-0.1575	1
-0.1525	0.251154	-0.1525	0.906338	-0.1525	0.970421	-0.1525	1.01353	-0.1525	1
-0.1475	0.258122	-0.1475	0.913688	-0.1475	0.976783	-0.1475	1.0153	-0.1475	1
-0.1425	0.265191	-0.1425	0.921184	-0.1425	0.983291	-0.1425	1.01712	-0.1425	1
-0.1375	0.272358	-0.1375	0.928841	-0.1375	0.989956	-0.1375	1.01901	-0.1375	1
-0.1325	0.279621	-0.1325	0.936674	-0.1325	0.996788	-0.1325	1.02096	-0.1325	1
-0.1275	0.286978	-0.1275	0.944699	-0.1275	1.0038	-0.1275	1.02298	-0.1275	1
-0.1225	0.294427	-0.1225	0.952929	-0.1225	1.011	-0.1225	1.02509	-0.1225	1
-0.1175	0.301964	-0.1175	0.96138	-0.1175	1.01841	-0.1175	1.02728	-0.1175	1
-0.1125	0.309588	-0.1125	0.970066	-0.1125	1.02604	-0.1125	1.02957	-0.1125	1
-0.1075	0.317296	-0.1075	0.979002	-0.1075	1.0339	-0.1075	1.03196	-0.1075	1
-0.1025	0.325084	-0.1025	0.988203	-0.1025	1.042	-0.1025	1.03448	-0.1025	1
-0.0975	0.33295	-0.0975	0.997687	-0.0975	1.05037	-0.0975	1.03714	-0.0975	1
-0.0925	0.340892	-0.0925	1.00747	-0.0925	1.05903	-0.0925	1.03995	-0.0925	1
-0.0875	0.348906	-0.0875	1.01757	-0.0875	1.06799	-0.0875	1.04296	-0.0875	1
-0.0825	0.356989	-0.0825	1.02801	-0.0825	1.07727	-0.0825	1.0462	-0.0825	1
-0.0775	0.365139	-0.0775	1.03881	-0.0775	1.0869	-0.0775	1.04973	-0.0775	1
-0.0725	0.373353	-0.0725	1.04999	-0.0725	1.0969	-0.0725	1.05362	-0.0725	1
-0.0675	0.381628	-0.0675	1.06157	-0.0675	1.1073	-0.0675	1.05799	-0.0675	1
-0.0625	0.389963	-0.0625	1.07358	-0.0625	1.11814	-0.0625	1.06289	-0.0625	1
-0.0575	0.398357	-0.0575	1.08604	-0.0575	1.12944	-0.0575	1.06837	-0.0575	1
-0.0525	0.406809	-0.0525	1.09897	-0.0525	1.14124	-0.0525	1.07436	-0.0525	1
-0.0475	0.41532	-0.0475	1.11239	-0.0475	1.15358	-0.0475	1.0807	-0.0475	1
-0.0425	0.423892	-0.0425	1.12632	-0.0425	1.1665	-0.0425	1.08716	-0.0425	1
-0.0375	0.432531	-0.0375	1.14076	-0.0375	1.18005	-0.0375	1.09348	-0.0375	1
-0.0325	0.441243	-0.0325	1.15573	-0.0325	1.19428	-0.0325	1.09943	-0.0325	0.999998
-0.0275	0.45004	-0.0275	1.17122	-0.0275	1.20926	-0.0275	1.10486	-0.0275	0.999981
-0.0225	0.458934	-0.0225	1.18724	-0.0225	1.22509	-0.0225	1.10973	-0.0225	0.9998
-0.0175	0.467942	-0.0175	1.20381	-0.0175	1.24194	-0.0175	1.11399	-0.0175	0.998232
-0.0125	0.47708	-0.0125	1.22105	-0.0125	1.26004	-0.0125	1.11717	-0.0125	0.987272
-0.0075	0.486356	-0.0075	1.2392	-0.0075	1.27984	-0.0075	1.11581	-0.0075	0.928904
-0.0025	0.495761	-0.0025	1.25877	-0.0025	1.30198	-0.0025	1.09537	-0.0025	0.715344
0.0025	0.505239	0.0025	1.28058	0.0025	1.32743	0.0025	1.02088	0.0025	0.284656
0.0075	0.514644	0.0075	1.30492	0.0075	1.35684	0.0075	0.863777	0.0075	0.0710958
0.0125	0.52392	0.0125	1.33173	0.0125	1.39063	0.0125	0.641905	0.0125	0.0127284
0.0175	0.533058	0.0175	1.36141	0.0175	1.42945	0.0175	0.412746	0.0175	0.00176789
0.0225	0.542066	0.0225	1.39459	0.0225	1.47378	0.0225	0.229199	0.0225	0.000200362
0.0275	0.55096	0.0275	1.43213	0.0275	1.52356	0.0275	0.110449	0.0275	1.91805e-05
0.0325	0.559757	0.0325	1.47516	0.0325	1.57745	0.0325	0.0465397	0.0325	1.59011e-06
0.0375	0.568469	0.0375	1.52505	0.0375	1.6319	0.0375	0.0172888	0.0375	1.16328e-07
0.0425	0.577108	0.0425	1.58328	0.0425	1.68009	0.0425	0.0057074	0.0425	7.62056e-09
0.0475	0.58568	0.0475	1.65101	0.0475	1.71134	0.0475	0.00168666	0.0475	4.52294e-10
0.0525	0.594191	0.0525	1.72826	0.0525	1.71202	0.0525	0.000449157	0.0525	2.45549e-11
0.0575	0.602643	0.0575	1.81267	0.0575	1.6683	0.0575	0.00010842	0.0575	1.22913e-12
0.0625	0.611037	0.0625	1.89792	0.0625	1.57052	0.0625	2.38478e-05	0.0625	5.71098e-14
0.0675	0.619372	0.0675	1.97276	0.0675	1.41752	0.0675	4.80222e-06	0.0675	2.47728e-15
0.0725	0.627647	0.0725	2.0212	0.0725	1.21883	0.0725	8.89021e-07	0.0725	1.0082e-16
0.0775	0.635861	0.0775	2.02493	0.0775	0.993271	0.0775	1.51875e-07	0.0775	3.86645e-18
0.0825	0.644011	0.0825	1.96781	0.0825	0.764253	0.0825	2.40235e-08	0.0825	1.40257e-19
0.0875	0.652094	0.0875	1.84127	0.0875	0.553681	0.0875	3.52929e-09	0.0875	4.829e-21
0.0925	0.660108	0.0925	1.64835	0.0925	0.376994	0.0925	4.82885e-10	0.0925	1.58278e-22
0.0975	0.66805	0.0975	1.40457	0.0975	0.240971	0.0975	6.16885e-11	0.0975	4.95215e-24
0.1025	0.675916	0.1025	1.13464	0.1025	0.144507	0.1025	7.37522e-12	0.1025	1.48266e-25
0.1075	0.683704	0.1075	0.866352	0.1075	0.0812848	0.1075	8.26949e-13	0.1075	4.25726e-27
0.1125	0.691412	0.1125	0.623898	0.1125	0.0428902	0.1125	8.71295e-14	0.1125	1.17473e-28
0.1175	0.699036	0.1175	0.423126	0.1175	0.021235	0.1175	8.64215e-15	0.1175	3.12085e-30
0.1225	0.706573	0.1225	0.269982	0.1225	0.00986894	0.1225	8.08311e-16	0.1225	7.99594e-32
0.1275	0.714022	0.1275	0.161977	0.1275	0.00430761	0.1275	7.14025e-17	0.1275	1.97884e-33
0.1325	0.721379	0.1325	0.0913477	0.1325	0.00176684	0.1325	5.96569e-18	0.1325	4.73724e-35
0.1375	0.728642	0.1375	0.0484204	0.1375	0.000681426	0.1375	4.72078e-19	0.1375	1.09849e-36
0.1425	0.735809	0.1425	0.0241257	0.1425	0.000247272	0.1425	3.54265e-20	0.1425	2.47039e-38
0.1475	0.742878	0.1475	0.0113014	0.1475	8.44776e-05	0.1475	2.52422e-21	0.1475	5.39432e-40
0.1525	0.749846	0.1525	0.00497858	0.1525	2.71891e-05	0.1525	1.70964e-22	0.1525	1.14493e-41
0.1575	0.756712	0.1575	0.0020632	0.1575	8.24913e-06	0.1575	1.10186e-23	0.1575	2.36449e-43
0.1625	0.763473	0.1625	0.000804631	0.1625	2.36073e-06	0.1625	6.76446e-25	0.1625	4.75575e-45
0.1675	0.770129	0.1675	0.000295422	0.1675	6.37627e-07	0.1675	3.95953e-26	0.1675	9.32425e-47
0.1725	0.776677	0.1725	0.000102154	0.1725	1.62638e-07	0.1725	2.21185e-27	0.1725	1.78355e-48
0.1775	0.783116	0.1775	3.3282e-05	0.1775	3.9197e-08	0.1775	1.18018e-28	0.1775	3.331e-50
0.1825	0.789445	0.1825	1.02209e-05	0.1825	8.93084e-09	0.1825	6.01982e-30	0.1825	6.07863e-52
0.1875	0.795663	0.1875	2.9598e-06	0.1875	1.92471e-09	0.1875	2.93769e-31	0.1875	1.08463e-53
0.1925	0.801767	0.1925	8.08555e-07	0.1925	3.92539e-10	0.1925	1.37261e-32	0.1925	1.89363e-55
0.1975	0.807759	0.1975	2.08448e-07	0.1975	7.5797e-11	0.1975	6.14502e-34	0.1975	3.23679e-57
0.2025	0.813635	0.2025	5.07331e-08	0.2025	1.38634e-11	0.2025	2.63778e-35	0.2025	5.41997e-59
0.2075	0.819397	0.2075	1.16614e-08	0.2075	2.40282e-12	0.2075	1.08639e-36	0.2075	8.89584e-61
0.2125	0.825043	0.2125	2.53236e-09	0.2125	3.94808e-13	0.2125	4.29581e-38	0.2125	1.43191e-62
0.2175	0.830572	0.2175	5.19719e-10	0.2175	6.15227e-14	0.2175	1.63188e-39	0.2175	2.26153e-64
0.2225	0.835984	0.2225	1.00837e-10	0.2225	9.09558e-15	0.2225	5.95902e-41	0.2225	3.50635e-66
0.2275	0.84128	0.2275	1.85018e-11	0.2275	1.27622e-15	0.2275	2.09295e-42	0.2275	5.3391e-68
0.2325	0.846458	0.2325	3.21129e-12	0.2325	1.70008e-16	0.2325	7.07426e-44	0.2325	7.98786e-70
0.2375	0.851519	0.2375	5.27403e-13	0.2375	2.15078e-17	0.2375	2.30239e-45	0.2375	1.17468e-71
0.2425	0.856462	0.2425	8.19822e-14	0.2425	2.58489e-18	0.2425	7.21905e-47	0.2425	1.69863e-73
0.2475	0.861289	0.2475	1.20648e-14	0.2475	2.95208e-19	0.2475	2.18174e-48	0.2475	2.41619e-75
0.2525	0.865998	0.2525	1.68133e-15	0.2525	3.20459e-20	0.2525	6.35862e-50	0.2525	3.38195e-77
0.2575	0.87059	0.2575	2.21929e-16	0.2575	3.3074e-21	0.2575	1.78799e-51	0.2575	4.6596e-79
0.2625	0.875066	0.2625	2.77521e-17	0.2625	3.24617e-22	0.2625	4.85301e-53	0.2625	6.32139e-81
0.2675	0.879426	0.2675	3.28843e-18	0.2675	3.03056e-23	0.2675	1.27202e-54	0.2675	8.44668e-83
0.2725	0.883671	0.2725	3.69292e-19	0.2725	2.69172e-24	0.2725	3.22111e-56	0.2725	1.11197e-84
0.2775	0.887801	0.2775	3.93112e-20	0.2775	2.27497e-25	0.2775	7.88365e-58	0.2775	1.44259e-86
0.2825	0.891816	0.2825	3.9673e-21	0.2825	1.82993e-26	0.2825	1.86568e-59	0.2825	1.84482e-88
0.2875	0.895719	0.2875	3.79636e-22	0.2875	1.40112e-27	0.2875	4.27082e-61	0.2875	2.32607e-90
0.2925	0.899508	0.2925	3.44501e-23	0.2925	1.02131e-28	0.2925	9.46053e-63	0.2925	2.89234e-92
0.2975	0.903186	0.2975	2.9649e-24	0.2975	7.08816e-30	0.2975	2.02869e-64	0.2975	3.54755e-94
0.3025	0.906753	0.3025	2.4203e-25	0.3025	4.68437e-31	0.3025	4.21279e-66	0.3025	4.29285e-96
0.3075	0.910211	0.3075	1.87414e-26	0.3075	2.94814e-32	0.3075	8.47493e-68	0.3075	5.1261e-98
0.3125	0.913559	0.3125	1.37668e-27	0.3125	1.76707e-33	0.3125	1.65221e-69	0.3125	6.0413e-100
0.3175	0.9168	0.3175	9.59369e-29	0.3175	1.00877e-34	0.3175	3.12253e-71	0.3175	7.02833e-102
0.3225	0.919934	0.3225	6.34259e-30	0.3225	5.48498e-36	0.3225	5.72273e-73	0.3225	8.0728e-104
0.3275	0.922962	0.3275	3.97813e-31	0.3275	2.8406e-37	0.3275	1.01741e-74	0.3275	9.15618e-106
0.3325	0.925886	0.3325	2.3671e-32	0.3325	1.40117e-38	0.3325	1.75519e-76	0.3325	1.02563e-107
0.3375	0.928707	0.3375	1.33617e-33	0.3375	6.58276e-40	0.3375	2.93916e-78	0.3375	1.13477e-109
0.3425	0.931426	0.3425	7.15462e-35	0.3425	2.94534e-41	0.3425	4.77885e-80	0.3425	1.24033e-111
0.3475	0.934043	0.3475	3.63375e-36	0.3475	1.255e-42	0.3475	7.54662e-82	0.3475	1.33945e-113
0.3525	0.936562	0.3525	1.75032e-37	0.3525	5.09194e-44	0.3525	1.15781e-83	0.3525	1.42933e-115
0.3575	0.938981	0.3575	7.99486e-39	0.3575	1.967e-45	0.3575	1.72624e-85	0.3575	1.50734e-117
0.3625	0.941304	0.3625	3.46228e-40	0.3625	7.23327e-47	0.3625	2.50186e-87	0.3625	1.57113e-119
0.3675	0.943531	0.3675	1.42128e-41	0.3675	2.53161e-48	0.3675	3.52567e-89	0.3675	1.61876e-121
0.3725	0.945663	0.3725	5.52918e-43	0.3725	8.43131e-50	0.3725	4.83226e-91	0.3725	1.64882e-123
0.3775	0.947701	0.3775	2.03789e-44	0.3775	2.67128e-51	0.3775	6.44319e-93	0.3775	1.66046e-125
0.3825	0.949647	0.3825	7.11375e-46	0.3825	8.04903e-53	0.3825	8.35995e-95	0.3825	1.65346e-127
0.3875	0.951502	0.3875	2.35101e-47	0.3875	2.30581e-54	0.3875	1.05576e-96	0.3875	1.62821e-129
0.3925	0.953267	0.3925	7.35299e-49	0.3925	6.27768e-56	0.3925	1.29803e-98	0.3925	1.58571e-131
0.3975	0.954943	0.3975	2.1753e-50	0.3975	1.62362e-57	0.3975	1.55406e-100	0.3975	1.52748e-133
0.4025	0.956532	0.4025	6.08389e-52	0.4025	3.98723e-59	0.4025	1.81222e-102	0.4025	1.45547e-135
0.4075	0.958034	0.4075	1.60763e-53	0.4075	9.29244e-61	0.4075	2.05876e-104	0.4075	1.37199e-137
0.4125	0.95945	0.4125	4.0108e-55	0.4125	2.05399e-62	0.4125	2.279e-106	0.4125	1.27954e-139
0.4175	0.960781	0.4175	9.44011e-57	0.4175	4.30315e-64	0.4175	2.45875e-108	0.4175	1.18074e-141
0.4225	0.962029	0.4225	2.09431e-58	0.4225	8.53821e-66	0.4225	2.58584e-110	0.4225	1.07817e-143
0.4275	0.963194	0.4275	4.37512e-60	0.4275	1.60315e-67	0.4275	2.65146e-112	0.4275	9.74291e-146
0.4325	0.964278	0.4325	8.59683e-62	0.4325	2.84578e-69	0.4325	2.6512e-114	0.4325	8.71361e-148
0.4375	0.96528	0.4375	1.58684e-63	0.4375	4.77076e-71	0.4375	2.5855e-116	0.4375	7.71347e-150
0.4425	0.966202	0.4425	2.74759e-65	0.4425	7.54434e-73	0.4425	2.45958e-118	0.4425	6.75897e-152
0.4475	0.967045	0.4475	4.4554e-67	0.4475	1.12389e-74	0.4475	2.28273e-120	0.4475	5.86306e-154
0.4525	0.967809	0.4525	6.75352e-69	0.4525	1.57489e-76	0.4525	2.06722e-122	0.4525	5.0352e-156
0.4575	0.968494	0.4575	9.54916e-71	0.4575	2.07234e-78	0.4575	1.82688e-124	0.4575	4.28145e-158
0.4625	0.969102	0.4625	1.25643e-72	0.4625	2.55583e-80	0.4625	1.5757e-126	0.4625	3.60481e-160
0.4675	0.969633	0.4675	1.53404e-74	0.4675	2.94795e-82	0.4675	1.32655e-128	0.4675	3.00555e-162
0.4725	0.970087	0.4725	1.73244e-76	0.4725	3.17215e-84	0.4725	1.09017e-130	0.4725	2.48169e-164
0.4775	0.970465	0.4775	1.80291e-78	0.4775	3.17544e-86	0.4775	8.74628e-133	0.4775	2.0295e-166
0.4825	0.970767	0.4825	1.72132e-80	0.4825	2.94752e-88	0.4825	6.85068e-135	0.4825	1.64391e-168
0.4875	0.970993	0.4875	1.4999e-82	0.4875	2.52739e-90	0.4875	5.23897e-137	0.4875	1.319e-170
0.4925	0.971144	0.4925	1.18539e-84	0.4925	1.99314e-92	0.4925	3.91176e-139	0.4925	1.0484e-172
0.4975	0.97122	0.4975	8.48629e-87	0.4975	1.44756e-94	0.4975	2.8721e-141	0.4975	8.32009e-175

## Sheet: Fig. 2e
Experimental and theoretical diffusiophoretic drift of CMB towards AMP, ADP and ATP.
	Experimental		Theoretical
	Shift (µm)	±Error
ATP	13.005	5.18306	13.4
ADP	57.15	3.54542	53.7
AMP	62.895	4.82055	67.5

## Sheet: Fig. 2g
Experimental and theoretical diffusiophoretic drift of CMB in a mixture of AMP and ATP are in good agreement across different mole fractions of ATP, χATP
		Experimental		Theoretical
	χATP	Shift (µm)	±Error
	0.0001	62.895	4.82055	67.5
	0.001	49.2	3.42929	53
	0.01	34	3	43
	0.25	20.1	2	22
	0.5	14.4	3.4641	17.6
	0.75	13.95	2.1	14.5
	1	13.005	5.18306	13.4

## Sheet: Fig. 3b
Additional distance covered by CMB when channel was filled with ATP or AMP (1 mM) with respect to the control (water only) after 5 min.
		Drift by particles (mm)	±Error
	AMP	0.91	0.29
	ATP	0.4	0.25

## Sheet: Fig. 4c
Phoretic velocity of CMB measured in frame A during ATP hydrolysis at different PA (potato apyrase) concentration
	Diffusioporetic velocity (µm/sec)
	Potato apyrase concentration (nM)
time (sec)	0 nM	±Error	100 nM	±Error	150 nM	±Error	200 nM	±Error
15	15.4252	3.2	16.7143	3.4	15.0588	3	16.4118	3.2
25	16.5786	4.2	17.1429	4	15.234	3.5	16.3235	3.1
35	16.724	3.6	16.7143	3.5	15.8235	3.8	16.6765	3.2
45	17.284	4.4	18.254	3.6	16.2353	3.5	16.5882	5.3
55	16.543	3.8	16.2857	4	17.1647	4.4	19.5246	5.5
65	17.254	3.6	16.6429	2.8	17.7402	5.5	32.9118	4.5
75	17.9241	4.1	17.5714	3.4	16.234	6.2	44.4706	4.3
85	15.3486	3.9	16.2857	4.8	21.7647	5.6	44.8235	5.6
95	15.845	4.5	15.8571	5.4	35.9412	5.4	44.3824	4.6
105	16.8756	5.6	16.543	6.1	43.1471	5.9	45.8235	5.4
115	17.0231	5.2	18.4286	4.7	44.2059	4.9
125	17.3541	5.3	16.358	5.3	44.3824	5.1
135	17.286	4.9	15.235	5.7	45.123	5.3
145	16.2816	6.2	17.456	6.1	42.7941	5.9
155	17.354	5.8	25.364	5.1	44.8235	5.5
165	18.012	5.6	37.1429	5.6	43.9412	5.7
175	18.645	4.6	43.7143	6.2
185	17.354	4.8	45.123	5.2
195	16.5401	5.4	44.5714	5.1
205	17.5312	5.7	44.7353	5.2
215	18.4514	6.3	43.461	5.8

## Sheet: Fig. 5d
The amount of CNP formed in the presence of ATP only (no catalysis), AMP only (catalysis + phoresis), ATP + PA (enzymatic conversion and temporally controlled phoresis + catalysis), and AMP + NaCl (catalysis but no phoresis), and ATP + PA + NaCl (enzymatic conversion with weak phoresis) in Zone 1.
	Time (sec)	AMP	±Error	ATP + PA	±Error	AMP + NaCl	±Error	ATP + PA + NaCl	±Error	ATP	±Error
	0	2	5.31999	2	2.27308	2	2.78307	1	2.57692	1	1.54615
	0.3	3.9	4.65	3	2.27308	2.1	1.39154	2	2.625	2	1.54615
	0.6	5.6	4.65	2.9	2.27308	2.9	1.39154	2.3	3.25	2.1	1.5
	0.9	10	3.98	3.1	2.27308	2.7	0.26788	1.2	2.5	3	1.54615
	1.2	15	3.31	3.4	3.81923	2.5	2.18493	2	2.78339	2.3	3
	1.5	21	3.31	3.8	3.81923	2.9	2.18493	2	3.5	3	3.0923
	1.8	25	3.31	7.2	3.36769	3.2	2.025	3	2.57692	4	1.54615
	2.1	29	3.31	10.1	2.80077	5.1	2.025	2	2.6678	2	1.54615
	2.4	32	3.98	14.3	2.23384	7.2	3.51	3	1.55414	3	3.0923
	2.7	37	3.31	17.3	2.80077	8.2	3	3	1.5	3	1.54615
	3	39	2.64	21.1	2.80077	11.6	2.21	3	1.875	2.3	1.54615
	3.3	43	4.16	24.1	2.80077	14.6	2.47813	3	1.28846	3.1	1.54615
	3.6	46	3.31	28.36	3.36769	19	3.36	3	2.875	5	1.54615
	3.9	50	2.6	32.1	2.80077	22.5	2.73	6	2.57692	3	3.0923
	4.2	52	4.03	36.12	2.31	25	3.255	10	2.08613	2.3	3.0923
	4.5	55	2.64	39.42	2.75	28.6	2.41021	14	2.23307	2	3.15
	4.8	59	3.98	43.5	1.82943	31.2	2.24379	17	3.18269	2	1.54615
	5	61	3.31	45.32	2.85096	34.2	1.96793	21	3.18269	2	1.54615

## Sheet: Supplementary Fig. 1
UV spectra of GNR
Wavelength (nm)	Absorbance
950.011	0.0921287
949.005	0.0943228
947.999	0.0929124
946.992	0.0941868
945.984	0.0956038
945.009	0.0958056
944	0.098914
942.991	0.0984345
942.014	0.10215
941.004	0.102552
939.993	0.103773
939.015	0.104212
938.003	0.106122
936.991	0.106266
936.011	0.109336
934.997	0.109046
934.016	0.112883
933.002	0.11151
931.987	0.114984
931.004	0.115129
929.988	0.116986
929.004	0.119709
927.987	0.121318
927.003	0.121319
925.984	0.122796
924.999	0.125169
924.012	0.126448
922.993	0.129932
922.005	0.130984
920.984	0.132525
919.996	0.134598
919.007	0.135772
917.985	0.138028
916.995	0.140324
916.005	0.141707
915.014	0.14391
913.99	0.14555
912.998	0.14848
912.005	0.150219
911.013	0.151199
909.986	0.154349
908.992	0.155713
907.998	0.160386
907.003	0.160182
906.008	0.16367
905.012	0.164578
904.016	0.167386
902.986	0.168478
901.988	0.173681
900.991	0.174385
899.992	0.176761
898.994	0.179187
897.994	0.181476
896.995	0.181938
895.995	0.186918
894.994	0.188497
893.993	0.192658
892.991	0.195542
891.989	0.197072
890.986	0.200705
890.016	0.203392
889.013	0.206277
888.009	0.208013
887.004	0.212136
885.999	0.212912
884.994	0.217157
883.988	0.220545
883.015	0.223043
882.008	0.225876
881	0.228396
879.993	0.232121
878.984	0.233709
878.009	0.238832
877	0.242047
875.99	0.24356
875.013	0.245025
874.003	0.251081
872.992	0.254312
872.014	0.256908
871.001	0.261177
869.989	0.260923
869.01	0.265704
867.996	0.272366
867.016	0.274228
866.001	0.27453
864.987	0.279491
864.005	0.282578
862.989	0.286439
862.007	0.289786
860.99	0.293063
860.007	0.294808
858.989	0.30152
858.005	0.302574
856.986	0.308599
856.001	0.310341
855.016	0.314147
853.996	0.31625
853.01	0.317665
851.989	0.326787
851.001	0.328238
850.014	0.329369
848.992	0.33553
848.003	0.338914
847.014	0.343741
845.99	0.344777
845	0.349796
844.01	0.351366
842.985	0.355811
841.994	0.359606
841.003	0.360981
840.011	0.366462
838.984	0.367172
837.991	0.37429
836.998	0.376949
836.004	0.3796
835.01	0.38294
834.015	0.386277
832.986	0.387993
831.991	0.392247
830.995	0.39485
829.998	0.398592
829.002	0.403216
828.005	0.404757
827.007	0.407704
826.009	0.411348
825.011	0.415137
824.012	0.418785
823.013	0.420793
822.013	0.423459
821.013	0.425519
820.013	0.430545
819.012	0.434338
818.01	0.437111
817.009	0.439836
816.007	0.441299
815.004	0.443387
814.001	0.444737
812.998	0.447394
811.994	0.449767
810.99	0.452328
809.985	0.454359
809.015	0.457217
808.01	0.458672
807.004	0.462966
805.997	0.463239
804.991	0.465012
803.984	0.468742
803.011	0.468129
802.003	0.469153
800.995	0.470393
799.986	0.472599
799.012	0.473591
798.003	0.476052
796.993	0.478895
795.983	0.476968
795.007	0.479406
793.996	0.479697
792.984	0.481349
792.008	0.481861
790.995	0.482368
789.983	0.481933
789.005	0.482374
787.991	0.484144
787.012	0.485679
785.998	0.485581
784.984	0.483095
784.004	0.486351
782.988	0.483418
782.007	0.485242
780.991	0.484041
780.01	0.483159
778.993	0.480145
778.011	0.482969
776.993	0.48061
776.01	0.484605
774.992	0.480121
774.008	0.477514
772.989	0.476337
772.004	0.475302
770.984	0.475704
769.999	0.474772
769.013	0.47146
767.992	0.46997
767.006	0.466818
765.984	0.46596
764.997	0.466162
764.009	0.465995
762.986	0.460127
761.998	0.45832
761.01	0.455204
759.985	0.452963
758.996	0.451979
758.007	0.448904
757.017	0.446661
755.991	0.445111
755	0.441617
754.009	0.44104
752.983	0.435763
751.991	0.433312
750.999	0.430405
750.006	0.427138
749.013	0.424948
747.985	0.421586
746.991	0.41734
745.997	0.414312
745.003	0.411132
744.008	0.408474
743.013	0.403145
741.983	0.401271
740.987	0.396602
739.991	0.394425
738.995	0.391456
737.998	0.386723
737.001	0.382992
736.003	0.378474
735.006	0.375597
734.008	0.372912
733.009	0.369609
732.01	0.365595
731.011	0.362114
730.012	0.358467
729.012	0.354692
728.012	0.350258
727.011	0.346702
726.01	0.34257
725.009	0.340151
724.007	0.3361
723.006	0.332899
722.003	0.328454
721.001	0.324856
719.998	0.321461
718.995	0.317429
717.991	0.313385
716.987	0.310045
715.983	0.305953
715.014	0.30382
714.009	0.299354
713.004	0.295242
711.998	0.291672
710.992	0.289125
709.986	0.285293
709.015	0.282326
708.008	0.279804
707.001	0.276253
705.994	0.272389
704.986	0.268995
704.013	0.266373
703.005	0.262217
701.996	0.259109
700.987	0.256926
700.013	0.25357
699.003	0.250287
697.993	0.246796
696.982	0.244532
696.008	0.241047
694.996	0.237591
693.985	0.235777
693.009	0.232846
691.997	0.230073
690.984	0.227085
690.008	0.226366
688.995	0.223109
688.017	0.220064
687.004	0.217899
685.989	0.215341
685.011	0.213841
683.997	0.210145
683.018	0.207662
682.002	0.206803
680.987	0.20445
680.007	0.202541
678.991	0.200527
678.01	0.199089
676.993	0.197951
676.012	0.195435
674.995	0.193438
674.013	0.191392
672.995	0.18973
672.013	0.189459
670.994	0.187497
670.011	0.185416
668.992	0.184602
668.008	0.182332
666.988	0.181097
666.004	0.180566
664.984	0.178996
663.999	0.177938
663.014	0.17707
661.993	0.176177
661.007	0.174282
659.985	0.174059
658.999	0.172988
658.013	0.171988
656.99	0.17228
656.003	0.171445
655.016	0.170687
653.991	0.169471
653.004	0.169575
652.016	0.168845
650.991	0.169035
650.002	0.16811
649.013	0.167473
647.987	0.168196
646.998	0.167227
646.008	0.167119
645.018	0.166902
643.991	0.16734
643	0.166712
642.009	0.167648
641.018	0.167734
639.99	0.168129
638.998	0.167968
638.006	0.167736
637.014	0.168026
635.984	0.168906
634.992	0.169203
633.998	0.169289
633.005	0.170055
632.011	0.170797
631.017	0.171095
629.986	0.172127
628.991	0.172583
627.996	0.173494
627.001	0.174251
626.006	0.174872
625.01	0.175745
624.014	0.177175
623.018	0.177345
621.985	0.178466
620.988	0.179817
619.991	0.181007
618.993	0.182056
617.996	0.183085
616.998	0.18437
616	0.185151
615.001	0.186437
614.003	0.188477
613.004	0.189682
612.004	0.191291
611.005	0.192766
610.005	0.194
609.005	0.194853
608.005	0.19667
607.004	0.199004
606.003	0.20023
605.002	0.201581
604.001	0.203439
602.999	0.204907
601.997	0.206967
600.995	0.207693
599.993	0.211108
598.99	0.212944
597.987	0.21395
596.984	0.215788
596.018	0.217929
595.014	0.219977
594.01	0.221764
593.006	0.222766
592.001	0.225483
590.996	0.227224
589.991	0.229198
588.986	0.231342
588.018	0.232871
587.012	0.234422
586.006	0.236783
585	0.238143
583.993	0.239722
582.986	0.241429
582.017	0.243756
581.009	0.245138
580.002	0.246146
578.994	0.248517
577.986	0.250087
577.015	0.251215
576.006	0.253062
574.997	0.2543
573.988	0.255829
573.016	0.256972
572.007	0.258262
570.997	0.259256
569.987	0.260758
569.014	0.261757
568.003	0.262863
566.992	0.263968
565.981	0.265233
565.008	0.265873
563.996	0.267
562.984	0.26757
562.01	0.268683
560.997	0.269596
559.985	0.270326
559.009	0.270753
557.996	0.270865
556.983	0.272248
556.007	0.272582
554.993	0.273671
554.017	0.273873
553.003	0.274082
551.988	0.275321
551.011	0.275154
549.996	0.2761
549.019	0.27631
548.003	0.276524
546.988	0.276498
546.009	0.276906
544.993	0.277646
544.015	0.277777
542.998	0.277751
542.019	0.27784
541.002	0.278004
539.984	0.277824
539.005	0.278082
537.987	0.27845
537.006	0.278243
535.988	0.278253
535.008	0.278559
533.989	0.278337
533.008	0.277996
531.988	0.277834
531.007	0.278109
529.987	0.277833
529.005	0.277564
527.985	0.277544
527.003	0.277538
525.982	0.27689
524.999	0.276689
524.016	0.276241
522.995	0.276422
522.011	0.275707
520.99	0.27545
520.006	0.274758
518.983	0.273612
517.999	0.273412
517.014	0.273107
515.992	0.272184
515.007	0.271127
513.983	0.270293
512.998	0.269261
512.012	0.26792
510.988	0.267105
510.002	0.265907
509.016	0.264856
507.991	0.26393
507.004	0.26208
506.017	0.260412
504.992	0.258755
504.005	0.257139
503.017	0.255971
501.991	0.254644
501.003	0.252775
500.015	0.250783
498.989	0.248936
498	0.247767
497.011	0.24607
495.984	0.244322
494.995	0.242422
494.005	0.240754
493.016	0.23903
491.988	0.237426
490.998	0.236728
490.007	0.234624
489.017	0.232716
487.988	0.231129
486.997	0.229886
486.006	0.228861
485.015	0.228327
483.985	0.226545
482.994	0.225079
482.002	0.224053
481.01	0.223876
480.017	0.222621
478.987	0.221698
477.994	0.221098
477.001	0.220656
476.008	0.219992
475.015	0.219264
473.983	0.219036
472.99	0.218527
471.996	0.218462
471.002	0.217475
470.008	0.217537
469.013	0.217137
468.019	0.217138
466.986	0.216943
465.991	0.216513
464.996	0.216897
464	0.216421
463.005	0.216528
462.009	0.216541
461.013	0.216962
460.017	0.216736
458.982	0.216471
457.986	0.216793
456.989	0.21684
455.992	0.217151
454.995	0.217481
453.998	0.216941
453	0.217618
452.003	0.217639
451.005	0.217758
450.007	0.218456
449.009	0.218605
448.011	0.218447
447.012	0.218709
446.013	0.218525
445.014	0.219083
444.015	0.219444
443.016	0.219545
442.017	0.219989
441.017	0.219923
440.017	0.220074
439.017	0.220751
438.017	0.220956
437.017	0.220961
436.016	0.221396
435.016	0.221892
434.015	0.222132
433.014	0.222414
432.013	0.222671
431.011	0.223138
430.01	0.223286
429.008	0.223292
428.006	0.223999
427.004	0.224414
426.002	0.224914
424.999	0.225217
423.997	0.225744
422.994	0.225863
421.991	0.226428
420.988	0.226778
419.984	0.227163
418.981	0.227468
418.016	0.227947
417.012	0.228192
416.008	0.228322
415.004	0.228843
414	0.229411
412.995	0.229872
411.991	0.230376
410.986	0.230773
409.981	0.230797
409.014	0.23158
408.009	0.231554
407.004	0.232573
405.998	0.233218
404.992	0.234155
403.986	0.23411
403.019	0.234803
402.013	0.235434
401.006	0.235878
399.999	0.236085
sample1
sample1
Collection Time: 12/30/2020 3:26:58 PM
Operator Name :
Scan Version 5.1.3.1042
Parameter List :
Instrument Cary 60
Instrument Version 2.00
Start (nm) 950.0
Stop (nm) 240.0
X Mode Nanometers
Y Mode Abs
UV-Vis Scan Rate (nm/min) 4800.000
UV-Vis Data Interval (nm) 1.00
UV-Vis Ave. Time (sec) 0.0125
Beam Mode Dual Beam
Baseline Correction On
Baseline Type Baseline correction
Baseline File Name
Baseline Std Ref File Name
Cycle Mode Off
Method Log :
Method Name :
Date/Time stamp: 12/30/2020 3:24:35 PM
Method Modifications:
X Start nm Changed: 12/30/2020 3:25:37 PM	Old: 800.0
X Stop nm Changed: 12/30/2020 3:25:37 PM	Old: 200.0
Common Interval nm Changed: 12/30/2020 3:25:37 PM	Old: 5.00
Baseline Correction Changed: 12/30/2020 3:25:43 PM	Old:0
End Method Modifications
<Current Wavelength>	258

[truncated: 28 more sheets: Supplementary Fig. 3, Supplementary Fig. 4a, Supplementary Fig. 4b, Supplementary Fig. 5, Supplementary Fig. 6, Supplementary Fig. 8, Supplementary Fig. 9, Supplementary Fig. 10, Supplementary Fig. 11, Supplementary Fig. 12, Supplementary Fig. 13, Supplementary Fig. 14, Supplementary Fig. 15, Supplementary Fig. 16, Supplementary Fig. 18, Supplementary Fig. 20, Supplementary Fig. 23, Supplementary Fig. 24, Supplementary Fig. 25, Supplementary Fig. 27 …]
